# Supplementary material for: Effects of Painting-Based Art Interventions on Mental Health Outcomes: A Meta-Analysis of Randomized Controlled Trials
Source: Behav Sci (Basel). 2026 May 21;16(5):830. doi: 10.3390/bs16050830 (PMC13203423; doi:10.3390/bs16050830)
Supplement: Supplementary file 1 [file behavsci-16-00830-s001.zip]

Archive with 1 entries (1 files):
- behavsci-4283585-supplementary.pdf
